# Supplementary material for: Use of the Micro-Agar Larval Development Test to Differentiate Resistant and Susceptible Cooperia spp. Isolates in Cattle Within the Context of Parasite Population Replacement
Source: Pathogens. 2024 Oct 31;13(11):952. doi: 10.3390/pathogens13110952 (PMC11597273; doi:10.3390/pathogens13110952)
Supplement: Supplementary file 1 [file pathogens-13-00952-s001.zip]

Archive with 1 entries (1 files):
- pathogens-3260542-supplementary.pdf
